# Supplementary material for: Toward Free‐Breathing Renal CEST MRI: Preclinical Evaluation of a Novel Prospective Respiratory Triggering Approach
Source: Magn Reson Med. 2026 May 17;96(3):1333–41. doi: 10.1002/mrm.70435 (PMC13327486; doi:10.1002/mrm.70435)
Supplement: Supplementary file 2 — Data S1: Program code. [file MRM-96-1333-s002.py]

# ======================
# Prospective Trigger
# ======================

import RPi.GPIO as GPIO
import threading
import time
import numpy as np
from queue import Queue, Empty

# ======================
# Configuration
# ======================

INPUT_PIN = 20          # GPIO-Pin Input         DO NOT CHANGE!
OUTPUT_PIN = 21         # GPIO-Pin Output        DO NOT CHANGE!
TR_WIDTH = 0.01         # TTL-Signal width(s)    DO NOT CHANGE!

TP = 5.0                # saturation time (s)
T_ACQ = 0.131           # acquisition time  (s)
    
# ======================
# GPIO Setup
# ======================

GPIO.setmode(GPIO.BCM)
GPIO.setup(INPUT_PIN, GPIO.IN)
GPIO.setup(OUTPUT_PIN, GPIO.OUT)

# ======================
# Functions
# ======================

def read_input_pin(shift_queue: Queue, trigger_flag: Queue):
    """
    Reads inputs and calculates time shift.
    Passes time shift to the output thread via queue.
    """
    last_time = time.time()
    dt_tr = []                  # list to store breath periods

    try:
        while True:
            if GPIO.input(INPUT_PIN) != 0:
                current_time = time.time()      # returns current time in sec
                dt = current_time - last_time   # calculate time difference current and last trigger event
                dt_tr.insert(0, dt)             # store current breath period into list of breath period
                last_time = current_time

                wl = np.mean(dt_tr)             # average last recent breah periods
                n = int(np.ceil(TP / wl))

                # calculate prospective trigger
                try:
                    trigger_flag.get_nowait()
                    buffertime = (wl - T_ACQ) * 0.5     # prospective trigger calculations
                    tr_shift = (n * wl - TP) + buffertime
                    shift_queue.put(tr_shift)
                except Empty:
                    pass

                dt_tr_print = [f'{x:.2f}' for x in dt_tr]
                print(
                    f"[INPUT] Trigger Gaps: \t" + str(dt_tr_print) + "s",
                    f"n: \t \t \t{n:.0f}",
                    f"Mean(Trigger Gaps): \t{np.mean(dt_tr):.4f} s",
                    f"Std (Trigger Gaps): \t{np.std(dt_tr):.2f}",
                    f"Breaths/min: \t\t{60. / np.mean(dt_tr):.2f}",
                    f"Time shift: \t\t{(tr_shift):.4f} s\n",
                    sep="\n"
                )

                time.sleep(0.1)         # latency time for next input signal
                dt_tr = dt_tr[:2]       # keep the two most recent breath periods

    except KeyboardInterrupt:
        print("Input-Thread terminated.")


def generate_signal(shift_queue: Queue, trigger_flag: Queue):
    """
    waits for time shift and then generates ttl signal
    """
    try:
        while True:
            try:
                tr_shift = shift_queue.get()    # get time shift from input threat
                print("Send ttl signal in ", tr_shift, " s.")
                time.sleep(tr_shift)            # wait time shift
                GPIO.output(OUTPUT_PIN, 1)      # generate ttl signal
                time.sleep(TR_WIDTH)
                GPIO.output(OUTPUT_PIN, 0)
                trigger_flag.put(True)          # calculate next time shift
            except Empty:
                continue  # no time shift

    except KeyboardInterrupt:
        print("Output-Thread terminated.")

# ======================
# main script
# ======================

if __name__ == "__main__":
    # queues for thread communication
    shift_queue = Queue()
    trigger_flag = Queue()

    # start to calculate trigger (trigger calculation flag)
    trigger_flag.put(True)

    try:
        input_thread = threading.Thread(target=read_input_pin, args=(shift_queue, trigger_flag), daemon=True)
        output_thread = threading.Thread(target=generate_signal, args=(shift_queue, trigger_flag), daemon=True)

        input_thread.start()
        output_thread.start()

        input_thread.join()
        output_thread.join()

    except KeyboardInterrupt:
        print("Script terminated.")
    finally:
        GPIO.cleanup()
        print("GPIO reset.")
